# Supplementary material for: Rapid adaptation in phoretic mite development time
Source: Sci Rep. 2018 Nov 7;8:16460. doi: 10.1038/s41598-018-34798-6 (PMC6220314; doi:10.1038/s41598-018-34798-6)
Supplement: Supplementary file 2 — Table S1 [file 41598_2018_34798_MOESM2_ESM.csv]

group_ID	regime	line	group_number	generation	median [d]	first deuteronmyph [d]	last deuteronymph [d]	number of offspring
101.1	slow	1	1	1	10	7	16	350
101.2	slow	1	2	1	15	8	18	264
101.3	slow	1	3	1	10	7	17	370
102.1	slow	2	1	1	9	8	13	115
102.2	slow	2	2	1	11	7	17	419
102.3	slow	2	3	1	11	7	13	354
103.1	slow	3	1	1	10	7	14	141
103.2	slow	3	2	1	11	8	14	73
103.3	slow	3	3	1	8	7	17	292
104.1	slow	4	1	1	9	7	12	160
104.2	slow	4	2	1	11	7	15	126
104.3	slow	4	3	1	11	7	17	520
105.1	slow	5	1	1	11	7	16	209
105.2	slow	5	2	1	13	7	16	135
105.3	slow	5	3	1	9	7	15	299
106.1	slow	6	1	1	14	8	18	301
106.2	slow	6	2	1	10	7	18	334
106.3	slow	6	3	1	10	7	16	297
107.1	slow	7	1	1	9	7	14	178
107.2	slow	7	2	1	10	7	16	175
107.3	slow	7	3	1	9	7	11	74
108.1	slow	8	1	1	14	8	17	114
108.2	slow	8	2	1	10	8	15	122
108.3	slow	8	3	1	11	8	16	188
109.1	slow	9	1	1	10	7	17	252
109.2	slow	9	2	1	10	7	16	343
109.3	slow	9	3	1	10	7	18	635
110.1	slow	10	1	1	11	7	17	488
110.2	slow	10	2	1	9	8	14	33
110.3	slow	10	3	1	13	8	17	103
111.1	slow	11	1	1	9	7	15	318
111.2	slow	11	2	1	10	8	18	272
111.3	slow	11	3	1	10	7	16	228
112.1	slow	12	1	1	9	9	12	20
112.2	slow	12	2	1	11	7	14	270
112.3	slow	12	3	1	11	7	17	267
201.1	slow	1	1	2	9	6	13	274
201.2	slow	1	2	2	9	7	13	195
201.3	slow	1	3	2	10	6	13	262
202.1	slow	2	1	2	9	6	14	234
202.2	slow	2	2	2	9	6	13	490
202.3	slow	2	3	2	10	6	13	347
203.1	slow	3	1	2	9	6	13	384
203.2	slow	3	2	2	8	6	14	345
203.3	slow	3	3	2	9	6	13	238
204.1	slow	4	1	2	10	6	14	427
204.2	slow	4	2	2	9	7	14	148
204.3	slow	4	3	2	11	7	14	290
205.1	slow	5	1	2	8	6	14	280
205.2	slow	5	2	2	8	6	13	232
205.3	slow	5	3	2	8	6	14	272
206.1	slow	6	1	2	10	6	12	228
206.2	slow	6	2	2	8	6	13	157
206.3	slow	6	3	2	9	6	13	262
207.1	slow	7	1	2	8	6	13	456
207.2	slow	7	2	2	8	6	14	679
207.3	slow	7	3	2	9	6	14	429
208.1	slow	8	1	2	10	6	14	484
208.2	slow	8	2	2	7	6	12	48
208.3	slow	8	3	2	10	6	14	258
209.1	slow	9	1	2	10	7	13	137
209.2	slow	9	2	2	10	6	13	232
209.3	slow	9	3	2	9	6	14	372
210.1	slow	10	1	2	8	6	13	313
210.2	slow	10	2	2	8	6	14	213
210.3	slow	10	3	2	9	6	13	306
211.1	slow	11	1	2	9	6	13	173
211.2	slow	11	2	2	10	6	14	404
211.3	slow	11	3	2	9	6	13	304
212.1	slow	12	1	2	9	6	14	379
212.2	slow	12	2	2	8	6	14	260
212.3	slow	12	3	2	8	6	13	474
301.1	slow	1	1	3	11	6	15	420
301.2	slow	1	2	3	9	6	14	116
301.3	slow	1	3	3	10	7	13	296
302.1	slow	2	1	3	9	7	16	75
302.2	slow	2	2	3	10	7	15	199
302.3	slow	2	3	3	10	7	15	474
303.1	slow	3	1	3	10	6	15	820
303.2	slow	3	2	3	12	7	16	165
303.3	slow	3	3	3	10	7	15	260
304.1	slow	4	1	3	10	7	13	74
304.2	slow	4	2	3	12	8	15	88
304.3	slow	4	3	3	9	7	15	589
305.1	slow	5	1	3	11	7	15	76
305.2	slow	5	2	3	8	7	15	59
305.3	slow	5	3	3	9	7	13	118
306.1	slow	6	1	3	10	7	16	663
306.2	slow	6	2	3	11	7	15	334
306.3	slow	6	3	3	12	7	15	781
307.1	slow	7	1	3	10	7	15	280
307.2	slow	7	2	3	10	7	15	483
307.3	slow	7	3	3	10	7	14	101
308.1	slow	8	1	3	9	7	15	257
308.2	slow	8	2	3	10	8	15	125
308.3	slow	8	3	3	9	6	16	675
309.1	slow	9	1	3	9	7	14	136
309.2	slow	9	2	3	10	8	15	150
309.3	slow	9	3	3	9	7	15	259
310.1	slow	10	1	3	9	6	16	669
310.2	slow	10	2	3	11	7	15	89
310.3	slow	10	3	3	9	7	15	339
311.1	slow	11	1	3	10	7	15	422
311.2	slow	11	2	3	10	7	15	449
311.3	slow	11	3	3	10	7	15	574
312.1	slow	12	1	3	9	6	16	432
312.2	slow	12	2	3	8	7	15	265
312.3	slow	12	3	3	8	7	15	124
401.1	slow	1	1	4	10	6	15	274
401.2	slow	1	2	4	10	6	14	215
401.3	slow	1	3	4	8	7	12	106
402.1	slow	2	1	4	13	8	15	151
402.2	slow	2	2	4	10	7	15	107
402.3	slow	2	3	4	8	6	14	99
403.1	slow	3	1	4	9	6	15	63
403.2	slow	3	2	4	10	6	15	238
403.3	slow	3	3	4	9	6	13	197
404.1	slow	4	1	4	9	6	16	351
404.2	slow	4	2	4	9	6	13	253
404.3	slow	4	3	4	10	6	15	201
405.1	slow	5	1	4	8	6	13	301
405.2	slow	5	2	4	9	6	14	222
405.3	slow	5	3	4	9	6	11	96
406.1	slow	6	1	4	10	6	13	195
406.2	slow	6	2	4	9	6	15	358
406.3	slow	6	3	4	10	6	15	343
407.1	slow	7	1	4	10	6	13	209
407.2	slow	7	2	4	9	6	15	303
407.3	slow	7	3	4	10	7	15	97
408.1	slow	8	1	4	9	7	15	110
408.2	slow	8	2	4	10	7	15	180
408.3	slow	8	3	4	10	7	16	149
409.1	slow	9	1	4	7	6	14	257
409.2	slow	9	2	4	9	6	13	280
409.3	slow	9	3	4	10	6	14	114
410.1	slow	10	1	4	10	6	15	355
410.2	slow	10	2	4	10	6	16	301
410.3	slow	10	3	4	9	6	15	255
411.1	slow	11	1	4	11	6	15	189
411.2	slow	11	2	4	8	7	11	104
411.3	slow	11	3	4	10	7	13	136
412.1	slow	12	1	4	10	7	16	350
412.2	slow	12	2	4	10	6	15	252
412.3	slow	12	3	4	9	6	13	168
101.1	control	1	1	1	10	7	16	243
101.2	control	1	2	1	10	7	16	254
101.3	control	1	3	1	10	9	15	84
102.1	control	2	1	1	10	7	14	301
102.2	control	2	2	1	11	7	16	280
102.3	control	2	3	1	11	7	14	402
103.1	control	3	1	1	10	7	14	134
103.2	control	3	2	1	11	7	16	208
103.3	control	3	3	1	10	7	16	193
104.1	control	4	1	1	12	7	16	281
104.2	control	4	2	1	12	7	16	394
104.3	control	4	3	1	11	7	16	187
105.1	control	5	1	1	10	7	15	206
105.2	control	5	2	1	10	7	15	379
105.3	control	5	3	1	10	7	14	338
106.1	control	6	1	1	9	7	15	177
106.2	control	6	2	1	9	7	16	480
106.3	control	6	3	1	9	7	14	213
107.1	control	7	1	1	10	7	15	282
107.2	control	7	2	1	10	7	17	457
107.3	control	7	3	1	9	8	14	33
108.1	control	8	1	1	9	7	13	277
108.2	control	8	2	1	9	7	17	195
108.3	control	8	3	1	10	7	16	270
109.1	control	9	1	1	10	7	13	188
109.2	control	9	2	1	11	7	16	479
109.3	control	9	3	1	11	7	15	559
110.1	control	10	1	1	10	7	16	281
110.2	control	10	2	1	9	7	16	328
110.3	control	10	3	1	11	7	16	175
111.1	control	11	1	1	9	7	16	289
111.2	control	11	2	1	8	7	16	212
111.3	control	11	3	1	12	8	16	129
112.1	control	12	1	1	10	7	16	259
112.2	control	12	2	1	11	7	16	202
112.3	control	12	3	1	11	7	15	252
201.1	control	1	1	2	10	6	16	412
201.2	control	1	2	2	9	6	16	426
201.3	control	1	3	2	10	6	15	63
202.1	control	2	1	2	10	6	16	314
202.2	control	2	2	2	9	6	15	239
202.3	control	2	3	2	11	6	16	340
203.1	control	3	1	2	9	6	14	123
203.2	control	3	2	2	11	7	15	246
203.3	control	3	3	2	8	6	15	190
204.1	control	4	1	2	9	6	15	300
204.2	control	4	2	2	8	6	14	291
204.3	control	4	3	2	10	6	15	593
205.1	control	5	1	2	9	6	16	486
205.2	control	5	2	2	10	6	16	484
205.3	control	5	3	2	10	6	16	401
206.1	control	6	1	2	8	6	14	251
206.2	control	6	2	2	9	6	15	243
206.3	control	6	3	2	8	6	14	212
207.1	control	7	1	2	7	6	10	88
207.2	control	7	2	2	9	6	15	369
207.3	control	7	3	2	8	6	15	543
208.1	control	8	1	2	10	6	15	192
208.2	control	8	2	2	9	6	15	525
208.3	control	8	3	2	10	6	15	200
209.1	control	9	1	2	11	6	16	583
209.2	control	9	2	2	9	6	16	688
209.3	control	9	3	2	9	6	16	424
210.1	control	10	1	2	9	6	16	507
210.2	control	10	2	2	8	6	15	369
210.3	control	10	3	2	9	6	16	152
211.1	control	11	1	2	10	6	16	462
211.2	control	11	2	2	8	6	15	203
211.3	control	11	3	2	9	6	15	250
212.1	control	12	1	2	9	6	15	99
212.2	control	12	2	2	9	6	16	498
212.3	control	12	3	2	9	6	15	409
301.1	control	1	1	3	11	6	15	847
301.2	control	1	2	3	10	6	15	326
301.3	control	1	3	3	10	6	14	541
302.1	control	2	1	3	10	6	16	652
302.2	control	2	2	3	10	6	17	535
302.3	control	2	3	3	9	6	15	698
303.1	control	3	1	3	9	6	14	484
303.2	control	3	2	3	9	7	14	56
303.3	control	3	3	3	9	7	14	282
304.1	control	4	1	3	10	6	16	585
304.2	control	4	2	3	9	6	16	563
304.3	control	4	3	3	10	6	16	535
305.1	control	5	1	3	9	7	14	248
305.2	control	5	2	3	8	6	14	71
305.3	control	5	3	3	9	6	15	751
306.1	control	6	1	3	10	6	15	275
306.2	control	6	2	3	10	6	16	447
306.3	control	6	3	3	10	6	16	445
307.1	control	7	1	3	10	6	14	333
307.2	control	7	2	3	11	10	14	51
307.3	control	7	3	3	10	6	14	236
308.1	control	8	1	3	10	7	15	316
308.2	control	8	2	3	10	6	14	228
308.3	control	8	3	3	9	6	14	479
309.1	control	9	1	3	10	6	15	217
309.2	control	9	2	3	9	6	15	272
309.3	control	9	3	3	9	7	15	107
310.1	control	10	1	3	11	6	16	641
310.2	control	10	2	3	10	6	15	420
310.3	control	10	3	3	9	6	15	394
311.1	control	11	1	3	8	6	12	94
311.2	control	11	2	3	9	5	14	705
311.3	control	11	3	3	8	6	14	414
312.1	control	12	1	3	9	6	14	686
312.2	control	12	2	3	9	6	15	648
312.3	control	12	3	3	9	6	14	614
401.1	control	1	1	4	10	6	16	545
401.2	control	1	2	4	10	6	15	434
401.3	control	1	3	4	10	7	15	154
402.1	control	2	1	4	8	6	15	309
402.2	control	2	2	4	9	6	15	218
402.3	control	2	3	4	10	7	15	265
403.1	control	3	1	4	11	7	16	184
403.2	control	3	2	4	10	7	15	418
403.3	control	3	3	4	9	7	16	358
404.1	control	4	1	4	10	7	15	631
404.2	control	4	2	4	10	7	15	384
404.3	control	4	3	4	9	7	15	323
405.1	control	5	1	4	11	7	15	426
405.2	control	5	2	4	10	7	16	341
405.3	control	5	3	4	12	7	16	248
406.1	control	6	1	4	10	6	16	278
406.2	control	6	2	4	9	6	16	373
406.3	control	6	3	4	10	6	17	513
407.1	control	7	1	4	8	6	15	384
407.2	control	7	2	4	10	6	15	489
407.3	control	7	3	4	8	6	15	287
408.1	control	8	1	4	10	6	16	382
408.2	control	8	2	4	10	6	16	564
408.3	control	8	3	4	9	6	14	382
409.1	control	9	1	4	13	10	15	149
409.2	control	9	2	4	10	7	16	162
409.3	control	9	3	4	10	7	14	315
410.1	control	10	1	4	9	6	15	619
410.2	control	10	2	4	9	7	14	293
410.3	control	10	3	4	10	7	15	192
411.1	control	11	1	4	11	7	16	403
411.2	control	11	2	4	12	7	16	191
411.3	control	11	3	4	12	6	15	292
412.1	control	12	1	4	9	6	15	386
412.2	control	12	2	4	8	6	16	247
412.3	control	12	3	4	11	6	16	209
101.1	fast	1	1	1	12	7	16	115
101.2	fast	1	2	1	9	7	15	264
101.3	fast	1	3	1	10	7	15	448
102.1	fast	2	1	1	10	7	14	173
102.2	fast	2	2	1	10	7	16	425
102.3	fast	2	3	1	9	7	14	304
103.1	fast	3	1	1	11	7	17	314
103.2	fast	3	2	1	9	7	15	630
103.3	fast	3	3	1	10	7	17	514
104.1	fast	4	1	1	11	7	17	380
104.2	fast	4	2	1	11	7	16	409
104.3	fast	4	3	1	12	7	16	223
105.1	fast	5	1	1	13	7	17	205
105.2	fast	5	2	1	9	7	13	252
105.3	fast	5	3	1	11	7	16	371
106.1	fast	6	1	1	10	7	15	328
106.2	fast	6	2	1	10	7	15	248
106.3	fast	6	3	1	11	8	14	165
107.1	fast	7	1	1	10	7	15	328
107.2	fast	7	2	1	9	7	15	460
107.3	fast	7	3	1	9	7	14	279
108.1	fast	8	1	1	12	7	16	232
108.2	fast	8	2	1	11	7	16	276
108.3	fast	8	3	1	10	7	17	226
109.1	fast	9	1	1	9	7	15	225
109.2	fast	9	2	1	10	7	17	224
109.3	fast	9	3	1	9	7	13	124
110.1	fast	10	1	1	10	7	17	404
110.2	fast	10	2	1	10	7	16	196
110.3	fast	10	3	1	9	7	15	484
111.1	fast	11	1	1	10	7	15	231
111.2	fast	11	2	1	9	7	12	267
111.3	fast	11	3	1	8	7	12	62
112.1	fast	12	1	1	10	7	16	264
112.2	fast	12	2	1	11	7	16	593
112.3	fast	12	3	1	10	7	14	255
201.1	fast	1	1	2	10	6	16	289
201.2	fast	1	2	2	10	6	16	349
201.3	fast	1	3	2	10	6	16	376
202.1	fast	2	1	2	9	7	16	427
202.2	fast	2	2	2	9	7	16	474
202.3	fast	2	3	2	9	7	16	210
203.1	fast	3	1	2	12	7	17	172
203.2	fast	3	2	2	10	7	17	415
203.3	fast	3	3	2	11	7	17	327
204.1	fast	4	1	2	11	7	17	332
204.2	fast	4	2	2	12	6	15	365
204.3	fast	4	3	2	11	7	16	497
205.1	fast	5	1	2	10	7	15	139
205.2	fast	5	2	2	11	7	17	451
205.3	fast	5	3	2	11	6	17	440
206.1	fast	6	1	2	9	6	17	393
206.2	fast	6	2	2	11	8	14	153
206.3	fast	6	3	2	11	7	14	197
207.1	fast	7	1	2	9	7	17	600
207.2	fast	7	2	2	12	7	17	137
207.3	fast	7	3	2	9	7	17	722
208.1	fast	8	1	2	10	7	17	586
208.2	fast	8	2	2	9	7	14	35
208.3	fast	8	3	2	9	7	17	441
209.1	fast	9	1	2	9	7	17	324
209.2	fast	9	2	2	10	7	18	699
209.3	fast	9	3	2	9	7	16	378
210.1	fast	10	1	2	8	7	17	313
210.2	fast	10	2	2	9	7	17	588
210.3	fast	10	3	2	10	7	15	77
211.1	fast	11	1	2	9	7	13	296
211.2	fast	11	2	2	9	7	16	377
211.3	fast	11	3	2	11	7	17	470
212.1	fast	12	1	2	10	6	17	521
212.2	fast	12	2	2	10	7	17	505
212.3	fast	12	3	2	10	7	16	269
301.1	fast	1	1	3	9	6	14	276
301.2	fast	1	2	3	9	6	13	150
301.3	fast	1	3	3	9	6	14	247
302.1	fast	2	1	3	10	7	15	329
302.2	fast	2	2	3	10	6	15	369
302.3	fast	2	3	3	10	7	15	409
303.1	fast	3	1	3	9	6	14	172
303.2	fast	3	2	3	7	6	14	122
303.3	fast	3	3	3	10	6	12	349
304.1	fast	4	1	3	9	6	14	445
304.2	fast	4	2	3	8	6	14	284
304.3	fast	4	3	3	10	6	14	518
305.1	fast	5	1	3	9	6	14	355
305.2	fast	5	2	3	8	6	14	208
305.3	fast	5	3	3	9	6	13	327
306.1	fast	6	1	3	11	6	13	142
306.2	fast	6	2	3	12	8	13	120
306.3	fast	6	3	3	11	6	13	173
307.1	fast	7	1	3	11	6	13	228
307.2	fast	7	2	3	10	6	13	113
307.3	fast	7	3	3	10	6	13	288
308.1	fast	8	1	3	8	6	14	213
308.2	fast	8	2	3	10	6	14	53
308.3	fast	8	3	3	9	6	14	241
309.1	fast	9	1	3	10	6	15	236
309.2	fast	9	2	3	10	7	15	492
309.3	fast	9	3	3	10	6	15	428
310.1	fast	10	1	3	10	6	15	275
310.2	fast	10	2	3	9	6	15	344
310.3	fast	10	3	3	12	7	15	217
311.1	fast	11	1	3	10	6	15	277
311.2	fast	11	2	3	12	7	15	274
311.3	fast	11	3	3	10	7	15	297
312.1	fast	12	1	3	11	7	15	756
312.2	fast	12	2	3	11	7	15	135
312.3	fast	12	3	3	11	7	15	106
401.1	fast	1	1	4	11	6	15	266
401.2	fast	1	2	4	11	7	15	233
401.3	fast	1	3	4	10	6	15	223
402.1	fast	2	1	4	9	6	15	394
402.2	fast	2	2	4	12	7	16	398
402.3	fast	2	3	4	11	6	15	206
403.1	fast	3	1	4	10	6	16	436
403.2	fast	3	2	4	9	6	16	615
403.3	fast	3	3	4	9	6	16	240
404.1	fast	4	1	4	9	6	16	567
404.2	fast	4	2	4	13	7	16	463
404.3	fast	4	3	4	10	7	15	206
405.1	fast	5	1	4	9	7	16	279
405.2	fast	5	2	4	9	7	15	242
405.3	fast	5	3	4	9	7	15	454
406.1	fast	6	1	4	9	7	16	529
406.2	fast	6	2	4	9	7	15	343
406.3	fast	6	3	4	9	7	15	238
407.1	fast	7	1	4	11	7	15	286
407.2	fast	7	2	4	11	6	15	334
407.3	fast	7	3	4	10	6	14	256
408.1	fast	8	1	4	8	6	14	457
408.2	fast	8	2	4	10	7	15	318
408.3	fast	8	3	4	10	5	15	733
409.1	fast	9	1	4	9	6	14	143
409.2	fast	9	2	4	9	6	16	508
409.3	fast	9	3	4	9	6	15	552
410.1	fast	10	1	4	8	6	15	503
410.2	fast	10	2	4	10	5	15	507
410.3	fast	10	3	4	8	5	14	694
411.1	fast	11	1	4	9	6	14	509
411.2	fast	11	2	4	9	6	14	352
411.3	fast	11	3	4	9	6	14	164
412.1	fast	12	1	4	9	6	14	127
412.2	fast	12	2	4	10	7	15	307
412.3	fast	12	3	4	10	7	15	243
