# Supplementary material for: Rapid adaptation in phoretic mite development time
Source: Sci Rep. 2018 Nov 7;8:16460. doi: 10.1038/s41598-018-34798-6 (PMC6220314; doi:10.1038/s41598-018-34798-6)
Supplement: Supplementary file 3 — Table S2 [file 41598_2018_34798_MOESM3_ESM.csv]

regime	line	pair number	first larva [d]	first protonymph [d]	first deuteronymph [d]	media deuteronymphs [d]	last deuteronymph [d]	number of offspring
slow	1	1	1.76	3.28	5.22	6.3	8.28	40
slow	1	4	1.76	3.28	5.78	6.3	8.28	15
slow	1	6	1.76	2.76	5.78	6.7	14.24	34
slow	1	7	1.76	3.28	5.22	6.3	8.28	24
slow	1	8	1.76	3.28	5.78	6.7	8.28	24
slow	1	10	1.76	3.28	5.78	6.7	9.78	30
slow	1	11	1.76	3.28	5.22	6.3	9.03	42
slow	1	12	1.76	3.82	8.28	9.03	9.03	3
slow	2	1	1.82	3.35	6.72	7.81	7.81	4
slow	2	2	1.31	3.35	5.31	6.72	7.33	16
slow	2	3	1.31	2.81	5.84	7.33	10.05	11
slow	2	4	1.31	3.35	5.84	7.81	9.31	24
slow	2	5	1.82	5.31	5.84	5.84	7.81	3
slow	2	7	1.31	2.81	5.31	5.31	6.72	11
slow	2	8	1.82	3.87	5.31	6.72	7.81	8
slow	2	9	1.82	3.35	6.72	7.81	8.56	3
slow	3	1	1.72	2.78	5.63	6.72	8.77	15
slow	3	3	1.72	3.22	5.63	6.72	6.72	4
slow	3	4	1.72	2.78	5.63	6.72	9.27	20
slow	3	6	1.72	2.78	4.75	6.24	7.47	40
slow	3	7	1.72	2.78	4.75	5.63	8.22	75
slow	3	8	1.72	3.66	6.72	8.77	11.21	5
slow	3	9	2.26	3.22	6.72	6.72	8.22	6
slow	3	10	1.72	3.22	5.63	6.24	8.77	14
slow	3	11	1.72	2.78	4.75	6.24	9.27	21
slow	3	12	1.72	3.66	5.63	6.72	7.47	4
slow	4	1	1.63	2.71	4.21	6.19	11.66	14
slow	4	2	1.63	2.71	5.45	6.19	6.74	5
slow	4	4	1.63	3.6	5.45	9.17	9.17	3
slow	4	5	1.63	2.71	3.6	5.45	7.64	7
slow	4	6	1.63	3.11	5.45	6.19	6.74	19
slow	4	7	1.63	3.11	3.6	5.45	6.19	18
slow	4	8	1.63	2.71	3.6	6.74	11.16	26
slow	4	10	1.63	3.11	5.45	6.19	7.23	14
slow	4	11	1.63	3.11	3.6	6.74	8.63	48
slow	5	1	1.79	2.55	5.73	5.73	8.25	7
slow	6	1	1.78	2.54	4.73	6.26	8.25	33
slow	6	2	1.78	2.54	5.72	6.76	10.13	24
slow	6	3	2.77	3.29	5.72	6.76	10.13	22
slow	6	5	1.78	2.54	4.73	5.19	7.22	22
slow	6	6	1.78	2.54	5.19	6.26	10.13	33
slow	6	7	1.78	2.54	4.73	5.72	8.25	47
slow	6	8	1.78	2.54	4.73	5.19	6.27	5
slow	6	9	1.78	2.54	4.73	6.26	11.7	65
slow	6	10	1.78	2.54	4.73	6.26	9.27	28
slow	6	11	2.77	3.29	4.73	5.19	5.21	6
slow	7	1	1.56	3.34	5.28	7.26	7.26	8
slow	7	3	1.56	3.34	5.28	6.24	7.76	4
slow	8	2	1.51	2.88	5.39	5.92	6.42	7
slow	8	3	1.51	2.88	6.42	6.93	8.27	4
slow	8	5	1.99	3.41	5.39	7.41	8.27	6
slow	8	7	1.51	2.88	5.39	5.92	6.93	7
slow	8	8	1.51	2.88	6.42	7.41	8.27	4
slow	8	10	1.51	2.88	5.39	6.42	6.93	10
slow	9	1	1.72	2.76	6.1	6.58	9.11	11
slow	9	2	1.72	2.76	5.25	5.73	6.58	20
slow	9	4	1.72	2.76	4.73	5.25	11.14	11
slow	9	9	1.72	3.2	5.25	5.73	8.11	10
slow	9	10	1.72	3.2	5.25	6.1	7.17	25
slow	9	11	1.72	2.76	5.25	6.1	6.58	4
slow	9	15	1.72	3.2	5.73	6.58	7.67	6
slow	10	1	1.45	2.95	5.46	6.31	10.37	21
slow	10	3	1.45	2.95	5.46	6.31	8.36	10
slow	10	5	1.45	2.95	4.98	6.31	7.85	43
slow	10	6	1.45	2.95	4.98	5.84	6.31	8
slow	10	10	1.45	2.95	4.98	6.31	7.85	43
slow	10	11	1.45	2.95	6.31	6.31	7.41	4
slow	10	12	1.45	3.44	5.46	6.31	6.31	17
slow	11	2	1.43	2.92	4.96	4.96	5.82	8
slow	11	3	1.96	2.92	5.44	6.9	8.82	11
slow	11	4	1.43	3.42	5.82	6.9	7.4	13
slow	11	6	1.43	3.42	5.82	6.9	8.34	20
slow	11	7	1.43	2.92	4.96	6.9	11.8	35
slow	11	8	1.96	3.42	5.44	6.9	8.82	13
slow	11	10	1.43	2.92	3.94	5.82	7.84	12
slow	11	11	1.96	2.92	3.94	5.82	7.4	6
slow	11	12	1.43	3.42	4.96	6.9	9.3	40
slow	12	2	1.41	2.88	5.23	6.77	9.28	15
slow	12	3	1.87	3.37	5.83	6.77	7.75	11
slow	12	6	1.41	2.88	6.77	6.77	8.24	9
slow	12	7	1.87	2.88	6.77	6.77	7.75	3
slow	12	10	1.41	2.88	5.23	6.77	7.27	5
control	1	3	1.75	2.78	5.26	5.26	5.77	13
control	1	11	1.75	2.78	5.26	8.72	9.8	7
control	2	2	1.7	2.72	5.2	5.2	9.16	5
control	2	3	1.7	3.22	5.2	5.72	9.16	13
control	2	5	1.7	2.72	5.2	6.27	10.97	86
control	2	6	1.7	2.72	5.72	6.27	9.16	3
control	2	7	1.7	2.72	5.2	6.27	7.67	31
control	2	8	1.7	2.72	5.2	5.72	7.67	37
control	2	9	1.7	2.72	5.2	5.2	6.27	8
control	2	10	1.7	2.72	5.2	6.27	8.66	6
control	2	11	1.7	3.22	5.2	7.16	10.21	19
control	3	3	1.36	3.37	8.31	8.88	10.11	7
control	3	6	1.36	2.86	5.42	5.42	7.37	19
control	3	7	1.36	2.86	5.42	7.37	10.11	26
control	3	9	1.86	2.86	5.91	6.31	6.31	4
control	3	10	1.86	3.37	6.31	8.31	10.11	8
control	3	12	2.36	3.37	6.81	7.37	10.83	20
control	4	1	1.31	3.32	5.36	7.75	10.06	9
control	4	2	1.31	3.32	5.85	7.75	10.06	32
control	4	3	1.31	2.81	4.81	7.32	8.82	34
control	4	4	1.81	2.81	4.81	7.32	8.82	16
control	4	6	1.81	2.81	5.36	5.36	7.75	5
control	4	7	1.81	3.32	5.36	7.75	10.78	14
control	4	8	1.31	2.81	4.29	6.26	13.24	56
control	4	9	1.81	2.81	4.81	6.76	8.82	6
control	4	11	1.81	2.81	4.81	5.36	8.25	21
control	5	2	1.78	3.28	5.68	6.18	7.69	5
control	5	5	1.78	2.8	5.24	6.66	12.2	30
control	5	9	1.78	3.66	6.18	6.18	6.66	3
control	5	10	1.78	3.28	5.68	6.66	6.66	8
control	5	11	1.27	2.8	5.24	5.24	6.66	11
control	5	12	1.27	2.8	5.24	6.18	7.14	30
control	6	2	1.41	2.79	5.31	5.79	6.28	8
control	6	4	1.41	2.79	6.28	7.81	9.85	16
control	6	6	1.41	2.79	5.79	7.31	8.77	23
control	6	7	1.41	2.79	5.79	6.82	7.31	10
control	6	9	2.41	3.29	5.31	6.28	7.81	14
control	6	15	1.41	2.79	3.87	5.79	9.29	14
control	7	2	1.8	3.25	8.15	8.67	11.69	7
control	7	4	1.31	2.65	5.18	8.67	12.73	48
control	7	5	1.31	2.65	5.18	5.66	6.21	5
control	7	7	1.31	2.65	5.18	5.18	5.66	3
control	8	1	1.38	2.83	5.24	6.28	7.28	12
control	8	11	1.75	2.83	5.24	6.28	6.77	5
control	10	2	1.66	2.79	5.71	6.7	8.73	18
control	10	3	1.66	2.79	4.19	6.2	7.68	8
control	10	4	1.66	2.79	4.67	5.71	9.25	25
control	10	5	1.66	3.23	5.71	6.7	10.19	17
control	10	7	1.66	2.79	5.22	7.16	8.24	9
control	10	8	1.66	2.79	6.2	6.7	8.73	7
control	10	9	1.66	2.79	5.71	6.2	7.16	3
control	10	10	1.66	2.79	4.67	5.71	8.73	25
control	11	4	1.77	3.2	5.21	6.21	8.75	58
control	11	7	1.77	3.2	5.71	8.24	9.22	8
control	11	12	1.77	3.2	5.71	7.18	8.75	17
control	11	14	1.77	3.2	5.21	7.18	10.19	43
control	12	5	1.77	3.22	5.78	6.26	7.27	8
control	12	6	1.77	2.77	5.31	6.26	7.79	9
control	12	10	1.77	2.77	5.78	6.26	6.26	3
control	12	13	1.77	2.77	4.3	5.78	6.26	8
fast	1	1	1.78	3.22	5.84	6.54	7.73	8
fast	1	2	1.78	3.22	5.84	5.84	7.19	4
fast	1	3	1.78	3.22	5.84	6.54	11.64	12
fast	1	4	1.78	3.22	5.84	7.19	7.19	12
fast	1	5	2.23	3.22	6.54	7.19	7.19	3
fast	1	9	1.78	3.22	5.28	6.54	7.19	3
fast	1	13	1.78	3.22	5.28	6.14	7.73	28
fast	1	15	1.78	3.22	5.28	6.54	8.52	23
fast	2	4	1.79	2.68	5.22	5.74	6.52	4
fast	2	5	1.79	2.68	4.58	7.67	10.76	15
fast	2	6	1.79	2.68	4.58	5.74	8.23	16
fast	2	8	1.79	3.32	5.74	7.67	8.23	9
fast	2	9	2.68	3.78	7.2	7.67	9.16	9
fast	3	1	1.51	2.85	4.74	6.18	8.13	21
fast	3	2	1.51	2.85	4.74	5.52	9.73	14
fast	3	3	1.51	2.85	5.52	6.18	9.73	12
fast	3	5	1.51	2.85	4.74	6.18	9.73	33
fast	3	6	2.26	2.85	4.74	8.63	9.73	9
fast	3	8	1.51	2.85	4.74	6.64	12.45	6
fast	3	9	1.51	2.85	4.74	6.18	9.73	23
fast	3	10	1.51	2.85	4.74	5.52	8.63	13
fast	3	11	1.51	2.85	4.74	6.18	6.64	16
fast	3	12	1.51	2.85	5.52	6.18	9.73	5
fast	4	1	1.49	2.83	5.5	5.5	6.62	7
fast	4	2	2.23	2.83	5.5	6.16	6.62	4
fast	4	3	1.49	2.83	4.71	5.5	6.16	19
fast	4	5	1.49	2.83	4.71	5.5	7.18	22
fast	4	6	1.49	2.83	4.71	6.16	7.18	36
fast	4	8	1.49	2.83	5.5	6.16	6.16	9
fast	4	9	1.49	2.83	4.71	5.5	9.7	13
fast	4	10	1.49	2.83	4.71	5.5	7.69	9
fast	4	11	1.49	2.83	4.71	5.5	7.18	17
fast	4	12	1.49	2.83	5.5	6.16	7.69	23
fast	5	1	1.57	2.56	4.65	6.78	14.48	29
fast	5	2	1.57	2.56	4.65	6.21	6.78	21
fast	5	3	1.57	2.56	5.19	6.21	7.69	27
fast	5	5	1.57	3.25	5.19	6.21	12.19	15
fast	5	6	1.57	2.56	5.19	6.21	7.69	24
fast	5	7	1.57	3.25	5.19	6.77	6.78	10
fast	5	8	1.57	2.56	4.65	6.77	7.69	14
fast	5	9	1.57	2.56	4.65	6.77	8.77	37
fast	5	10	1.57	2.56	5.19	6.77	6.78	16
fast	5	11	1.57	2.56	4.65	5.19	6.78	24
fast	5	12	1.57	2.56	4.65	6.21	13.15	10
fast	6	1	1.51	2.54	4.57	5.69	6.76	4
fast	6	2	1.51	2.54	4.57	6.25	8.74	8
fast	6	3	1.51	2.54	4.57	6.25	11.47	33
fast	6	5	1.51	2.54	4.57	6.25	8.74	34
fast	6	6	1.51	2.54	4.57	6.25	15.97	41
fast	6	7	1.51	2.54	5.22	6.25	6.76	18
fast	6	8	1.51	2.54	4.57	5.69	11.47	24
fast	6	9	1.51	2.54	4.57	5.22	8.74	15
fast	6	10	1.51	2.54	4.57	6.25	8.74	26
fast	6	11	1.51	2.54	4.57	6.76	7.66	9
fast	6	12	1.51	2.54	4.57	6.76	9.72	21
fast	7	2	1.48	3.57	5.21	6.1	8.66	10
fast	7	3	1.48	3.57	5.71	6.61	9.59	7
fast	7	4	1.48	2.71	4.65	6.1	6.61	4
fast	7	7	2.17	3.57	6.1	6.1	9.59	3
fast	8	2	1.47	2.7	5.19	5.19	5.69	5
fast	8	3	2.15	3.56	5.19	6.08	8.63	11
fast	8	5	2.15	3.56	5.19	6.59	7.65	5
fast	8	6	1.47	2.7	4.63	6.59	9.57	4
fast	8	7	1.47	2.7	4.63	5.69	6.59	10
fast	8	8	1.47	3.56	5.69	7.65	11.56	7
fast	8	9	1.47	3.56	5.19	6.59	11.56	19
fast	8	11	1.47	2.7	4.63	6.08	7.65	14
fast	8	13	1.47	2.7	5.19	5.69	5.69	4
fast	9	1	1.77	2.63	5.16	5.66	7.7	13
fast	9	2	1.77	2.63	4.77	6.72	10.63	20
fast	9	3	1.77	2.63	4.77	6.72	7.7	16
fast	9	4	1.77	2.63	4.77	6.72	9.47	33
fast	9	5	1.77	2.63	4.77	7.7	8.65	9
fast	9	6	1.77	2.63	5.16	5.66	6.72	7
fast	10	4	1.32	2.59	4.55	6.58	9.03	25
fast	10	6	1.32	2.59	4.55	5.6	7.54	34
fast	10	11	1.32	3.15	5.6	5.6	12.84	11
fast	11	1	1.81	3.39	6.32	7.28	8.77	4
fast	12	1	1.83	2.92	5.37	5.37	6.35	6
fast	12	5	1.83	2.92	5.37	6.35	8.13	15
fast	12	8	1.11	2.92	5.37	6.35	7.31	11
fast	12	11	1.83	2.92	5.37	5.37	6.35	4
