# Supplementary material for: Rapid adaptation in phoretic mite development time
Source: Sci Rep. 2018 Nov 7;8:16460. doi: 10.1038/s41598-018-34798-6 (PMC6220314; doi:10.1038/s41598-018-34798-6)
Supplement: Supplementary file 4 — Table S3 [file 41598_2018_34798_MOESM4_ESM.csv]

regime	generation	line	individual_number	PSL [um]	PSW [um]	OSL [um]	OSW [um]
slow	4	1	1	570	712	442	685
slow	4	1	2	567	674	380	653
slow	4	1	3	554	692	398	653
slow	4	1	4	561	680	415	656
slow	4	1	5	608	721	368	700
slow	4	1	6	616	763	397	739
slow	4	1	7	575	740	428	716
slow	4	1	8	635	754	398	727
slow	4	1	9	580	743	419	704
slow	4	1	10	611	748	427	718
slow	4	2	1	588	748	409	709
slow	4	2	2	580	772	433	745
slow	4	2	3	608	739	395	715
slow	4	2	4	617	757	412	712
slow	4	2	5	635	771	401	741
slow	4	2	6	582	710	429	681
slow	4	2	7	583	801	451	760
slow	4	2	8	590	715	404	688
slow	4	2	9	614	762	427	718
slow	4	2	10	627	740	380	704
slow	4	3	1	605	757	425	700
slow	4	3	2	571	668	398	632
slow	4	3	3	561	690	376	655
slow	4	3	4	600	718	386	682
slow	4	3	5	606	745	413	700
slow	4	3	6	602	718	383	656
slow	4	3	7	591	719	401	674
slow	4	3	8	614	733	401	701
slow	4	3	9	617	725	396	701
slow	4	3	10	584	715	415	674
slow	4	4	1	614	706	395	682
slow	4	4	2	625	749	403	712
slow	4	4	3	611	751	406	704
slow	4	4	4	635	769	383	736
slow	4	4	5	576	724	377	688
slow	4	4	6	609	752	401	710
slow	4	4	7	632	766	424	721
slow	4	4	8	576	734	395	704
slow	4	4	9	596	683	374	641
slow	4	4	10	611	786	439	739
slow	4	5	1	542	690	412	657
slow	4	5	2	606	760	421	715
slow	4	5	3	585	754	442	727
slow	4	5	4	606	761	422	725
slow	4	5	5	586	689	404	665
slow	4	5	6	632	771	398	724
slow	4	5	7	599	730	412	688
slow	4	5	8	613	732	424	708
slow	4	5	9	571	745	415	703
slow	4	5	10	593	724	380	694
slow	4	6	1	618	752	422	725
slow	4	6	2	615	760	410	722
slow	4	6	3	591	786	443	753
slow	4	6	4	599	781	458	739
slow	4	6	5	618	773	419	720
slow	4	6	6	639	797	416	761
slow	4	6	7	636	788	429	760
slow	4	6	8	630	803	434	761
slow	4	6	9	641	787	413	760
slow	4	6	10	624	779	422	742
slow	4	7	1	607	752	428	725
slow	4	7	2	598	788	428	749
slow	4	7	3	606	737	428	710
slow	4	7	4	627	716	407	683
slow	4	7	5	601	777	446	753
slow	4	7	6	573	728	407	692
slow	4	7	7	627	728	380	689
slow	4	7	8	650	784	398	752
slow	4	7	9	603	746	416	698
slow	4	7	10	627	817	440	767
slow	4	8	1	595	716	401	686
slow	4	8	2	609	760	425	710
slow	4	8	3	618	748	416	722
slow	4	8	4	593	746	437	713
slow	4	8	5	624	720	377	695
slow	4	8	6	582	725	401	689
slow	4	8	7	591	739	419	698
slow	4	8	8	612	737	380	707
slow	4	8	9	585	725	401	680
slow	4	8	10	588	731	407	686
slow	4	9	1	582	775	457	725
slow	4	9	2	585	684	398	645
slow	4	9	3	609	765	430	718
slow	4	9	4	601	702	417	669
slow	4	9	5	635	819	425	771
slow	4	9	6	602	697	409	665
slow	4	9	7	584	736	415	700
slow	4	9	8	635	700	398	659
slow	4	9	9	624	775	418	727
slow	4	9	10	564	736	430	706
slow	4	10	1	621	757	401	727
slow	4	10	2	603	730	421	694
slow	4	10	3	606	748	428	710
slow	4	10	4	576	724	427	682
slow	4	10	5	584	736	404	700
slow	4	10	6	601	735	429	696
slow	4	10	7	603	760	429	724
slow	4	10	8	617	785	450	737
slow	4	10	9	541	712	418	638
slow	4	10	10	600	745	418	710
slow	4	11	1	609	778	434	746
slow	4	11	2	568	758	431	716
slow	4	11	3	604	772	442	734
slow	4	11	4	573	746	437	705
slow	4	11	5	607	799	446	746
slow	4	11	6	601	740	413	692
slow	4	11	7	618	731	440	704
slow	4	11	8	591	781	407	734
slow	4	11	9	624	731	401	692
slow	4	11	10	604	726	425	696
slow	4	12	1	559	760	431	737
slow	4	12	2	628	758	425	725
slow	4	12	3	607	735	374	705
slow	4	12	4	639	782	452	755
slow	4	12	5	627	704	398	687
slow	4	12	6	618	734	431	719
slow	4	12	7	615	719	423	677
slow	4	12	8	603	722	395	695
slow	4	12	9	592	753	404	738
slow	4	12	10	593	771	424	729
control	4	1	1	629	765	365	744
control	4	1	2	600	733	380	693
control	4	1	3	569	709	407	691
control	4	1	4	578	724	442	683
control	4	1	5	565	733	430	700
control	4	1	6	573	721	406	691
control	4	1	7	549	692	421	653
control	4	1	8	600	760	419	724
control	4	1	9	629	766	415	728
control	4	1	10	587	703	368	674
control	4	2	1	611	748	421	718
control	4	2	2	602	771	436	742
control	4	2	3	587	774	433	739
control	4	2	4	542	751	436	703
control	4	2	5	605	745	415	718
control	4	2	6	599	772	409	745
control	4	2	7	555	650	348	632
control	4	2	8	599	748	415	709
control	4	2	9	612	775	413	751
control	4	2	10	601	772	425	740
control	4	3	1	573	703	407	671
control	4	3	2	562	707	380	671
control	4	3	3	564	700	398	650
control	4	3	4	605	762	392	724
control	4	3	5	547	698	413	649
control	4	3	6	576	730	400	685
control	4	3	7	602	745	383	688
control	4	3	8	537	694	350	662
control	4	3	9	531	687	405	651
control	4	3	10	613	735	396	702
control	4	4	1	580	695	270	659
control	4	4	2	579	689	377	638
control	4	4	3	620	757	380	727
control	4	4	4	605	795	424	762
control	4	4	5	632	736	350	712
control	4	4	6	608	739	389	697
control	4	4	7	602	770	431	733
control	4	4	8	522	686	392	671
control	4	4	9	629	789	430	751
control	4	4	10	588	721	407	682
control	4	5	1	573	730	439	685
control	4	5	2	601	744	433	707
control	4	5	3	584	769	443	737
control	4	5	4	543	724	430	685
control	4	5	5	581	722	401	691
control	4	5	6	617	781	437	743
control	4	5	7	583	750	418	711
control	4	5	8	594	757	424	727
control	4	5	9	586	708	398	663
control	4	5	10	567	739	415	697
control	4	7	1	612	772	410	748
control	4	7	2	639	817	440	782
control	4	7	3	591	811	445	778
control	4	7	4	631	753	385	720
control	4	7	5	603	793	440	763
control	4	7	6	579	727	425	688
control	4	7	7	588	754	393	709
control	4	7	8	589	769	446	730
control	4	7	9	591	760	434	719
control	4	7	10	615	787	401	745
control	4	8	1	605	741	452	700
control	4	8	2	568	776	399	740
control	4	8	3	578	727	401	685
control	4	8	4	580	747	425	696
control	4	8	5	574	737	419	713
control	4	8	6	594	733	362	701
control	4	8	7	617	774	374	732
control	4	8	8	593	750	422	714
control	4	8	9	556	707	416	671
control	4	8	10	581	755	437	701
control	4	9	1	608	662	407	638
control	4	9	2	579	739	409	701
control	4	9	3	609	793	442	763
control	4	9	4	587	771	457	733
control	4	9	5	588	749	404	721
control	4	9	6	641	798	433	757
control	4	9	7	612	769	420	734
control	4	9	8	587	771	436	712
control	4	9	9	630	778	406	730
control	4	9	10	623	778	427	733
control	4	11	1	593	771	454	724
control	4	11	2	567	659	365	617
control	4	11	3	588	721	439	686
control	4	11	4	584	767	422	734
control	4	11	5	573	789	454	745
control	4	11	6	546	724	422	674
control	4	11	7	593	775	443	739
control	4	11	8	602	703	377	670
control	4	11	9	591	796	433	742
control	4	11	10	611	765	407	727
control	4	12	1	602	756	416	718
control	4	12	2	553	751	425	719
control	4	12	3	591	747	432	714
control	4	12	4	576	722	395	701
control	4	12	5	612	757	422	731
control	4	12	6	630	767	383	749
control	4	12	7	597	728	419	707
control	4	12	8	589	787	431	734
control	4	12	9	622	761	407	731
control	4	12	10	616	757	410	725
fast	4	1	1	581	681	418	663
fast	4	1	2	580	736	442	710
fast	4	1	3	596	697	384	689
fast	4	1	4	594	765	466	721
fast	4	1	5	626	751	409	701
fast	4	1	6	629	754	424	724
fast	4	1	7	602	739	442	712
fast	4	1	8	617	777	460	739
fast	4	1	9	609	745	430	698
fast	4	1	10	607	749	427	726
fast	4	2	1	589	749	430	725
fast	4	2	2	617	759	421	721
fast	4	2	3	614	751	410	721
fast	4	2	4	623	792	460	751
fast	4	2	5	582	736	421	706
fast	4	2	6	605	772	442	733
fast	4	2	7	599	774	451	727
fast	4	2	8	639	825	463	787
fast	4	2	9	602	786	445	745
fast	4	2	10	605	736	418	685
fast	4	3	1	602	703	449	698
fast	4	3	2	620	774	425	754
fast	4	3	3	605	730	430	697
fast	4	3	4	592	754	439	724
fast	4	3	5	605	739	415	709
fast	4	3	6	576	692	443	674
fast	4	3	7	584	739	421	721
fast	4	3	8	582	719	463	700
fast	4	3	9	641	760	421	739
fast	4	3	10	613	766	440	754
fast	4	4	1	573	742	472	700
fast	4	4	2	598	706	428	678
fast	4	4	3	567	712	413	680
fast	4	4	4	595	749	430	713
fast	4	4	5	605	789	460	756
fast	4	4	6	604	725	401	689
fast	4	4	7	582	745	433	694
fast	4	4	8	608	759	404	718
fast	4	4	9	618	745	427	701
fast	4	4	10	605	767	436	735
fast	4	5	1	632	775	446	730
fast	4	5	2	606	768	466	730
fast	4	5	3	635	768	425	733
fast	4	5	4	603	766	419	733
fast	4	5	5	615	758	401	722
fast	4	5	6	611	713	404	663
fast	4	5	7	627	769	442	728
fast	4	5	8	606	733	457	715
fast	4	5	9	620	784	415	730
fast	4	5	10	606	757	466	728
fast	4	6	1	553	672	368	651
fast	4	6	2	587	717	437	685
fast	4	6	3	604	761	454	734
fast	4	6	4	621	758	392	717
fast	4	6	5	585	707	419	668
fast	4	6	6	624	767	443	719
fast	4	6	7	603	745	440	716
fast	4	6	8	600	740	420	698
fast	4	6	9	609	754	395	722
fast	4	6	10	588	763	437	710
fast	4	7	1	592	770	440	740
fast	4	7	2	583	727	434	694
fast	4	7	3	570	746	449	716
fast	4	7	4	587	776	479	752
fast	4	7	5	592	756	438	714
fast	4	7	6	603	802	475	766
fast	4	7	7	595	770	458	731
fast	4	7	8	566	716	423	687
fast	4	7	9	608	780	443	747
fast	4	7	10	576	713	407	680
fast	4	8	1	609	742	428	716
fast	4	8	2	618	781	440	745
fast	4	8	3	536	648	377	603
fast	4	8	4	594	748	419	713
fast	4	8	5	586	792	467	752
fast	4	8	6	550	698	422	668
fast	4	8	7	590	733	428	702
fast	4	8	8	555	735	437	702
fast	4	8	9	601	755	437	713
fast	4	8	10	577	736	419	699
fast	4	9	1	578	754	410	707
fast	4	9	2	585	745	427	700
fast	4	9	3	561	709	341	668
fast	4	9	4	587	760	427	721
fast	4	9	5	593	727	430	691
fast	4	9	6	541	683	398	653
fast	4	9	7	593	715	412	676
fast	4	9	8	553	694	386	659
fast	4	9	9	587	736	421	682
fast	4	9	10	534	686	395	662
fast	4	10	1	579	736	413	697
fast	4	10	2	590	724	421	688
fast	4	10	3	599	718	409	667
fast	4	10	4	568	742	419	709
fast	4	10	5	611	766	418	725
fast	4	10	6	573	771	434	729
fast	4	10	7	594	751	431	701
fast	4	10	8	617	763	433	724
fast	4	10	9	599	763	430	733
fast	4	10	10	626	798	436	760
fast	4	11	1	606	775	413	716
fast	4	11	2	621	748	419	722
fast	4	11	3	593	733	443	699
fast	4	11	4	636	775	407	731
fast	4	11	5	578	707	422	674
fast	4	11	6	557	683	425	652
fast	4	11	7	604	779	437	728
fast	4	11	8	594	734	413	704
fast	4	11	9	548	684	410	648
fast	4	11	10	606	718	395	693
fast	4	12	1	589	692	401	657
fast	4	12	2	607	741	374	711
fast	4	12	3	596	740	413	716
fast	4	12	4	556	758	437	719
fast	4	12	5	645	766	440	745
fast	4	12	6	561	694	405	664
fast	4	12	7	581	711	405	678
fast	4	12	8	603	748	392	704
fast	4	12	9	588	739	395	716
fast	4	12	10	610	739	413	706
